# Supplementary material for: Perovskite versus ZnCuInS/ZnS Luminescent Nanoparticles in Wavelength-Shifting Layers for Sensor Applications
Source: Sensors (Basel). 2021 May 2;21(9):3165. doi: 10.3390/s21093165 (PMC8124472; doi:10.3390/s21093165)
Supplement: Supplementary file 1 [file sensors-21-03165-s001.zip]

Archive with 1 entries (1 files):
- sensors-1144315-supplementary.pdf
